# Supplementary material for: MitoNGS: an online platform to analyze fish metabarcoding data in high resolution
Source: Mol Biol Evol. 2026 Feb 19;43(3):msag046. doi: 10.1093/molbev/msag046 (PMC12961187; doi:10.1093/molbev/msag046)
Supplement: msag046_Supplementary_Data [file msag046_supplementary_data.zip]

Archive with 4 entries (4 files):
- mitoNGS-20260106 Table S1-8.xlsx
- mitoNGS-20260106 Table S9.xlsx
- mitoNGS-20260106 Text S1.docx
- mitoNGS-20260106 Text S2.docx
